# Supplementary material for: Circulating Biomarkers of Immune Activation, Oxidative Stress and Inflammation Characterize Severe Canine Visceral Leishmaniasis
Source: Sci Rep. 2016 Sep 6;6:32619. doi: 10.1038/srep32619 (PMC5011641; doi:10.1038/srep32619)
Supplement: Supplementary File 1 [file srep32619-s2.xls]

## Sheet: negative
Variable 1	Variable 2	R value	P value
IL2	CCL2	0.8528	<.0001
TNFa	CCL2	0.743	0.0015
CCL2	GM-CSF	0.8969	<.0001
IL 10	GM-CSF	0.5591	0.0303
IL 15	GM-CSF	0.8458	<.0001
IL 18	GM-CSF	0.7523	0.0012
IL2	GM-CSF	0.9069	<.0001
IL6	GM-CSF	0.7265	0.0022
IL7	GM-CSF	0.8572	<.0001
TNFa	GM-CSF	0.7794	0.0006
CCL2	IL 15	0.849	<.0001
IL 18	IL 15	0.7512	0.0012
IL2	IL 15	0.8459	<.0001
TNFa	IL 15	0.9091	<.0001
CCL2	IL 18	0.8981	<.0001
IL2	IL 18	0.7397	0.0016
TNFa	IL 18	0.6427	0.0098
CCL2	IL6	0.8014	0.0003
IL 15	IL6	0.8909	<.0001
IL 18	IL6	0.7331	0.0019
IL2	IL6	0.8768	<.0001
IL7	IL6	0.8791	<.0001
TNFa	IL6	0.8395	<.0001
CCL2	IL7	0.8832	<.0001
IL 15	IL7	0.8768	<.0001
IL 18	IL7	0.8212	0.0002
IL2	IL7	0.903	<.0001
TNFa	IL7	0.8904	<.0001
CCL2	LTB4 pg/ml	-0.5576	0.0308
IL 15	LTB4 pg/ml	-0.5624	0.0291
IL2	LTB4 pg/ml	-0.5293	0.0425
IL6	LTB4 pg/ml	-0.5916	0.0202
CCL2	PGE2 pg/ml	-0.5827	0.0226
IL 10	PGE2 pg/ml	-0.5252	0.0444
LTB4 pg/ml	PGE2 pg/ml	0.5893	0.0208
IL2	TNFa	0.79	0.0005

## Sheet: 0-3
Variable 1	Variable 2	R value	P value
CCL2	IL6	0.9496	<.0001
IL7	IL6	0.9431	<.0001
IL2	IL6	0.9361	<.0001
IL2	IL7	0.9289	<.0001
TNFa	IL7	0.9245	<.0001
CCL2	IL7	0.9228	<.0001
TNFa	CCL2	0.8935	<.0001
TNFa	IL6	0.8914	<.0001
IL 18	IL 15	0.8828	<.0001
CCL2	IL 15	0.8616	<.0001
IL 15	GM-CSF	0.8601	<.0001
IL 18	IL7	0.8583	<.0001
IL2	TNFa	0.854	<.0001
TNFa	IL 18	0.8483	<.0001
IL 18	GM-CSF	0.8439	<.0001
IL2	CCL2	0.8422	<.0001
IL 15	IL7	0.8343	<.0001
TNFa	GM-CSF	0.8256	<.0001
IL7	GM-CSF	0.8191	<.0001
TNFa	IL 15	0.8173	<.0001
CCL2	IL 18	0.8144	<.0001
IL 15	IL6	0.7995	<.0001
IL2	IL 18	0.7968	<.0001
IL 18	IL6	0.7811	<.0001
CCL2	GM-CSF	0.7536	<.0001
IL6	GM-CSF	0.7526	<.0001
IL2	GM-CSF	0.7449	<.0001
IL2	IL 15	0.7178	0.0001
LTB4 pg/ml	PGE2 pg/ml	0.6311	0.0012
CXCL1	IL8	0.5809	0.0037
CXCL10	LTB4 pg/ml	0.4697	0.0237
CXCL1	PGE2 pg/ml	0.4688	0.024
CXCL1	GM-CSF	-0.4428	0.0344

## Sheet: 4-7
Variable 1	Variable 2	R value	P value
IL2	GM-CSF	0.9199	<.0001
IL2	IL7	0.9012	<.0001
IL 18	IL 15	0.8767	<.0001
IL7	IL6	0.8532	<.0001
IL7	GM-CSF	0.8402	<.0001
IL 15	IL7	0.839	<.0001
IL 18	IL6	0.8377	<.0001
IL 18	IL7	0.8362	<.0001
TNFa	IL7	0.8321	<.0001
TNFa	GM-CSF	0.83	<.0001
IL 15	IL6	0.8277	<.0001
IL2	IL6	0.8277	<.0001
IL2	TNFa	0.8178	<.0001
TNFa	IL6	0.8001	<.0001
TNFa	IL 18	0.791	<.0001
IL2	IL 15	0.7791	<.0001
IL2	IL 18	0.7705	<.0001
IL6	GM-CSF	0.7471	<.0001
LTB4 pg/ml	PGE2 pg/ml	0.7409	<.0001
IL 18	GM-CSF	0.7221	<.0001
IL 15	GM-CSF	0.7126	<.0001
TNFa	IL 15	0.6603	0.0004
CCL2	IL6	0.588	0.0025
CXCL1	CXCL10	0.5673	0.0038
TNFa	CCL2	0.5646	0.004
CCL2	CXCL1	0.5396	0.0065
CXCL1	IL 10	0.5254	0.0084
IL8	LTB4 pg/ml	0.5163	0.0098
CXCL1	IL6	0.5148	0.01
CCL2	IL 18	0.5099	0.0109
CXCL1	IL 18	0.4575	0.0246
CCL2	GM-CSF	0.4449	0.0294
IL2	CCL2	0.4347	0.0338
CCL2	IL7	0.4213	0.0403
CXCL10	IL 10	0.411	0.046

## Sheet: >7
Variable 1	Variable 2	R value	P value
CCL2	CXCL1	0.7088	0.0067
CCL2	IL8	0.6923	0.0087
CXCL1	IL8	0.7692	0.0021
CXCL10	IL 18	0.5746	0.04
CXCL10	IL 10	0.5654	0.044
GM-CSF	LTB4 pg/ml	-0.5691	0.0424
IL 15	GM-CSF	0.9692	<.0001
IL 15	IL7	0.923	<.0001
IL 15	IL6	0.7721	0.002
IL 15	INFg	0.6328	0.0203
IL 15	LTB4 pg/ml	-0.5989	0.0305
IL 18	GM-CSF	0.8852	<.0001
IL 18	IL 15	0.809	0.0008
IL 18	IL7	0.6829	0.0101
IL 18	IL6	0.6424	0.0179
IL2	IL6	0.9487	<.0001
IL2	IL7	0.8796	<.0001
IL2	IL 15	0.8359	0.0004
IL2	GM-CSF	0.8349	0.0004
IL2	IL 18	0.6968	0.0081
IL2	LTB4 pg/ml	-0.6093	0.0271
IL6	GM-CSF	0.7351	0.0042
IL6	LTB4 pg/ml	-0.6155	0.0251
IL7	GM-CSF	0.8717	0.0001
IL7	IL6	0.8374	0.0004
IL7	LTB4 pg/ml	-0.6357	0.0195
IL7	INFg	0.5553	0.0488
INFg	LTB4 pg/ml	-0.663	0.0135
SOD U/ml	LTB4 pg/ml	-0.6929	0.0181
TNFa	IL 15	0.6769	0.011
TNFa	CCL2	0.6648	0.0132
TNFa	CXCL1	0.6593	0.0142
TNFa	GM-CSF	0.6354	0.0196
TNFa	IL8	0.6209	0.0235
TNFa	IL7	0.5635	0.0449

## Sheet: node analysis
marker	negative	0-3	4-7	>7
GMCSF	7	8	7	7
IL-8	0	0	1	1
IFNg	0	0	0	3
TNFa	6	7	7	7
IL-2	8	7	7	6
IL-7	7	7	7	8
PGE2	3	2	1	0
LTB4	5	2	2	7
IL-15	8	7	6	8
SOD	0	0	0	1
IL-6	8	6	8	7
IL-18	6	8	8	9
CXCL10	0	1	2	2
IL-10	2	0	2	1
CXCL1	0	3	5	3
CCL2	8	7	7	3
